# Supplementary material for: New Pyridyl and Dihydroisoquinoline Alkaloids Isolated from the Chevron Nemertean Amphiporus angulatus
Source: Mar Drugs. 2024 Mar 22;22(4):141. doi: 10.3390/md22040141 (PMC11050936; doi:10.3390/md22040141)
Supplement: Supplementary file 1 [file marinedrugs-22-00141-s001.zip]

Archive with 1 entries (1 files):
- marinedrugs-2876590-supplementary.pdf
